# Supplementary material for: The flax genome reveals orbitide diversity
Source: BMC Genomics. 2022 Jul 23;23:534. doi: 10.1186/s12864-022-08735-x (PMC9308333; doi:10.1186/s12864-022-08735-x)
Supplement: Supplementary file 7 — Additional file 7: Table S1. Statistics of 26 profiles [file 12864_2022_8735_MOESM7_ESM.xlsx]

## Sheet: (a) predicted proteome mining
Profile No.	# sites specified	Profile	Regular expression	Information content	total # of proteins	# of protein hits	Proportion	# of matching strings	String : Protein	# of hits containing ≥3 matching strings	with tandem repeats	# proteins matching Profile 1	# repeats matching Profile 1
1	5	D[DAG]4-13X[FVI]GK	D[DAG][^X]{4,13}[FVI]GK	12.3643	60181	1415	0.0235124	1548	1.09399	20	17	17	103
2	4	D[DAG]4-13X[FVI]GX	D[DAG][^X]{4,13}[FVI]G[^X]	9.64947	60181	17095	0.28406	22884	1.33864	1083	21	19	106
3	4	D[DAG]4-13X[FVI]XK	D[DAG][^X]{4,13}[FVI][^X]K	9.87525	60181	15027	0.249697	19980	1.32961	899	22	19	103
4	4	D[DAG]5-14XGK	D[DAG][^X]{5,14}GK	9.80629	60181	7912	0.13147	9171	1.15913	164	17	16	100
5	4	D5-14X[FVI]GK	D[^X]{5,14}[FVI]GK	10.548	60181	5127	0.085193	5720	1.11566	47	17	16	92
6	4	X[DAG]4-13X[FVI]GK	[^X][DAG][^X]{4,13}[FVI]GK	9.57834	60181	9620	0.159851	11437	1.18888	211	14	14	90
7	3	D[DAG]5-14XGX	D[DAG][^X]{5,14}G[^X]	7.09142	60181	41326	0.686695	101003	2.44405
8	3	D5-14X[FVI]GX	D[^X]{5,14}[FVI]G[^X]	7.83311	60181	38979	0.647696	87577	2.24677
9	3	D[DAG]4-13X[FVI]2X	D[DAG][^X]{4,13}[FVI][^X]{2}	7.16038	60181	48858	0.811851	164508	3.36706
10	3	D[DAG]6-15XK	D[DAG][^X]{6,15}K	7.3172	60181	38457	0.639022	92070	2.3941
11	3	D5-14X[FVI]XK	D[^X]{5,14}[FVI][^X]K	8.05889	60181	35487	0.589671	78260	2.20531
12	3	X[DAG]4-13X[FVI]GX	[^X][DAG][^X]{4,13}[FVI]G[^X]	6.86348	60181	49630	0.824679	176871	3.56379
13	3	X[DAG]4-13X[FVI]XK	[^X][DAG][^X]{4,13}[FVI][^X]K	7.29145	60181	46888	0.779116	155751	3.32177
14	3	X[DAG]5-14XGK	[^X][DAG][^X]{5,14}GK	7.0203	60181	35048	0.582376	73103	2.0858
15	3	6-15X[FVI]GK	[^X]{6,15}[FVI]GK	7.76199	60181	10703	0.177847	12951	1.21003
16	3	D6-15XGK	D[^X]{6,15}GK	7.98993	60181	23154	0.384739	36042	1.55662
17	2	D[DAG]7-16X	D[DAG][^X]{7,16}	4.60234	60181	51567	0.856865	191805	3.71953
18	2	D5-14X[FVI]2X	D[^X]{5,14}[FVI][^X]{2}	5.34403	60181	59340	0.986025	554632	9.34668
19	2	D6-15XGX	D[^X]{6,15}G[^X]	5.27507	60181	57390	0.953623	371246	6.46883
20	2	D7-16XK	D[^X]{7,16}K	5.50085	60181	55492	0.922085	335878	6.05273
21	2	X[DAG]4-13X[FVI]2X	[^X][DAG][^X]{4,13}[FVI][^X]{2}	4.3744	60181	60166	0.999751	996772	16.567
22	2	X[DAG]5-14XGX	[^X][DAG][^X]{5,14}G[^X]	4.30543	60181	59792	0.993536	663961	11.1045
23	2	X[DAG]6-15XK	[^X][DAG][^X]{6,15}K	4.53122	60181	59248	0.984497	627814	10.5964
24	2	6-15X[FVI]GX	[^X]{6,15}[FVI]G[^X]	5.04712	60181	51653	0.858294	207791	4.02283
25	2	6-15X[FVI]XK	[^X]{6,15}[FVI][^X]K	5.27291	60181	48923	0.812931	181629	3.71255
26	2	7-16XGK	[^X]{7,16}GK	5.20395	60181	37526	0.623552	84763	2.25878
							Mean		4.05658
							STDEV		3.85039

## Sheet: (b) ORF library mining
Profile No.	# sites specified	Profile	Regular expression	Information content	total # of ORFs	# of ORF hits	Proportion	# of matching strings	String : ORF
1	5	D[DAG]4-13X[FVI]GK	D[DAG][^X]{4,13}[FVI]GK	12.3643	4254099	2351	0.000552643	2447	1.04083
2	4	D[DAG]4-13X[FVI]GX	D[DAG][^X]{4,13}[FVI]G[^X]	9.64947	4254099	40823	0.00959616	43286	1.06033
3	4	D[DAG]4-13X[FVI]XK	D[DAG][^X]{4,13}[FVI][^X]K	9.87525	4254099	35431	0.00832867	37336	1.05377
4	4	D[DAG]5-14XGK	D[DAG][^X]{5,14}GK	9.80629	4254099	14051	0.00330293	14553	1.03573
5	4	D5-14X[FVI]GK	D[^X]{5,14}[FVI]GK	10.548	4254099	11743	0.0027604	12030	1.02444
6	4	X[DAG]4-13X[FVI]GK	[^X][DAG][^X]{4,13}[FVI]GK	9.57834	4254099	30276	0.0071169	31246	1.03204
7	3	D[DAG]5-14XGX	D[DAG][^X]{5,14}G[^X]	7.09142	4254099	152470	0.0358407	180976	1.18696
8	3	D5-14X[FVI]GX	D[^X]{5,14}[FVI]G[^X]	7.83311	4254099	187056	0.0439708	213333	1.14048
9	3	D[DAG]4-13X[FVI]2X	D[DAG][^X]{4,13}[FVI][^X]{2}	7.16038	4254099	291188	0.0684488	356774	1.22524
10	3	D[DAG]6-15XK	D[DAG][^X]{6,15}K	7.3172	4254099	146804	0.0345088	171554	1.16859
11	3	D5-14X[FVI]XK	D[^X]{5,14}[FVI][^X]K	8.05889	4254099	187908	0.044171	210880	1.12225
12	3	X[DAG]4-13X[FVI]GX	[^X][DAG][^X]{4,13}[FVI]G[^X]	6.86348	4254099	448119	0.105338	545615	1.21757
13	3	X[DAG]4-13X[FVI]XK	[^X][DAG][^X]{4,13}[FVI][^X]K	7.29145	4254099	453294	0.106555	534194	1.17847
14	3	X[DAG]5-14XGK	[^X][DAG][^X]{5,14}GK	7.0203	4254099	162413	0.038178	182838	1.12576
15	3	6-15X[FVI]GK	[^X]{6,15}[FVI]GK	7.76199	4254099	46962	0.0110392	48289	1.02826
16	3	D6-15XGK	D[^X]{6,15}GK	7.98993	4254099	66388	0.0156057	71985	1.08431
17	2	D[DAG]7-16X	D[DAG][^X]{7,16}	4.60234	4254099	371288	0.0872777	453799	1.22223
18	2	D5-14X[FVI]2X	D[^X]{5,14}[FVI][^X]{2}	5.34403	4254099	1254461	0.294883	1812565	1.4449
19	2	D6-15XGX	D[^X]{6,15}G[^X]	5.27507	4254099	625679	0.147077	871647	1.39312
20	2	D7-16XK	D[^X]{7,16}K	5.50085	4254099	683051	0.160563	907772	1.329
21	2	X[DAG]4-13X[FVI]2X	[^X][DAG][^X]{4,13}[FVI][^X]{2}	4.3744	4254099	2462326	0.578813	4218510	1.71322
22	2	X[DAG]5-14XGX	[^X][DAG][^X]{5,14}G[^X]	4.30543	4254099	1319642	0.310205	2033711	1.54111
23	2	X[DAG]6-15XK	[^X][DAG][^X]{6,15}K	4.53122	4254099	1489617	0.35016	2221393	1.49125
24	2	6-15X[FVI]GX	[^X]{6,15}[FVI]G[^X]	5.04712	4254099	692988	0.162899	856619	1.23612
25	2	6-15X[FVI]XK	[^X]{6,15}[FVI][^X]K	5.27291	4254099	753674	0.177164	908271	1.20512
26	2	7-16XGK	[^X]{7,16}GK	5.20395	4254099	249400	0.0586258	280004	1.12271
								Mean	1.20861
								STDEV	0.178566
